# Supplementary material for: Leptin Reduces Plin5 m6A Methylation through FTO to Regulate Lipolysis in Piglets
Source: Int J Mol Sci. 2021 Sep 30;22(19):10610. doi: 10.3390/ijms221910610 (PMC8508756; doi:10.3390/ijms221910610)
Supplement: Supplementary file 1 [file ijms-22-10610-s001.zip]

Archive with 1 entries (1 files):
- ijms-1364130-supplementary.pdf
